# Supplementary material for: Functional Traits of Olive Varieties and Their Relationship with the Tolerance Level towards Verticillium Wilt
Source: Plants (Basel). 2021 May 27;10(6):1079. doi: 10.3390/plants10061079 (PMC8230176; doi:10.3390/plants10061079)
Supplement: Supplementary file 1 [file plants-10-01079-s001.zip]

Archive with 5 entries (5 files):
- Figure S1.jpg
- Figure S2.jpg
- Figure S3.jpg
- Figure S4.jpg
- Figure S5.jpg
